# Supplementary material for: Dry Reforming of Methane over Pyrochlore-Type La2Ce2O7-Supported Ni Catalyst: Effect of Particle Size of Support
Source: Molecules. 2024 Apr 19;29(8):1871. doi: 10.3390/molecules29081871 (PMC11054847; doi:10.3390/molecules29081871)
Supplement: Supplementary file 1 [file molecules-29-01871-s001.zip]

Archive with 1 entries (1 files):
- molecules-2947371-supplementary.pdf
